# Supplementary material for: Tumor-Derived Factors Differentially Affect the Recruitment and Plasticity of Neutrophils
Source: Cancers (Basel). 2021 Oct 11;13(20):5082. doi: 10.3390/cancers13205082 (PMC8534125; doi:10.3390/cancers13205082)
Supplement: Supplementary file 1 [file cancers-13-05082-s001.zip]

Archive with 5 entries (5 files):
- Supplementary figure 1.pdf
- Supplementary figure 2.pdf
- Supplementary figure 3.pdf
- Supplementary figure 4.pdf
- Supplementary Figures Legends_ProofRead final_11.10.21.pdf
